# Supplementary material for: Design and Testing of Bistable Lattices with Tensegrity Architecture and Nanoscale Features Fabricated by Multiphoton Lithography
Source: Nanomaterials (Basel). 2020 Mar 31;10(4):652. doi: 10.3390/nano10040652 (PMC7221601; doi:10.3390/nano10040652)
Supplement: Supplementary file 1 [file nanomaterials-10-00652-s001.zip]

Archive with 1 entries (1 files):
- nanomaterials-734409-supplementary.rar
